# Supplementary material for: The GRAS transcription factor PtrPAT1 of Poncirus trifoliata functions in cold tolerance and modulates glycine betaine content by regulating the BADH-like gene
Source: Hortic Res. 2024 Oct 23;12(1):uhae296. doi: 10.1093/hr/uhae296 (PMC11775594; doi:10.1093/hr/uhae296)
Supplement: Web_Material_uhae296 [file web_material_uhae296.zip]

Archive with 1 entries (1 files):
- Supplement data-HR.docx
